# Supplementary material for: Single sample pathway analysis in metabolomics: performance evaluation and application
Source: BMC Bioinformatics. 2022 Nov 14;23:481. doi: 10.1186/s12859-022-05005-1 (PMC9664704; doi:10.1186/s12859-022-05005-1)
Supplement: Supplementary file 2 — Additional file 2. Excel spreadsheet containing results of statistical testing of benchmarking results. Mann Whitney U tests were performed for each pairwise combination of methods tested in the effect size simulation (corresponds to Fig. 5 in the main text). P-values were adjusted using Bonferroni FWER correction. [file 12859_2022_5005_MOESM2_ESM.xlsx]

## Sheet: Supplementary tables
Sheet name	Contents
Effect_O5	Effect size simulation (OC theta >= 0.5) Mann Whitney U pairwise tests p-values, Bonferroni correction applied
Effect_O25	Effect size simulation (OC theta >= 0.25) Mann Whitney U pairwise tests p-values, Bonferroni correction applied
Cells highlighted in green have Bonferroni corrected p-value <= 0.05

## Sheet: Effect_O50
		('SVD', 'GSVA')	('SVD', 'z-score')	('SVD', 'ORA')	('SVD', 'ssGSEA')	('SVD', 'kPCA')	('SVD', 'ssClustPA')	('SVD', 'GSEA')	('GSVA', 'z-score')	('GSVA', 'ORA')	('GSVA', 'ssGSEA')	('GSVA', 'kPCA')	('GSVA', 'ssClustPA')	('GSVA', 'GSEA')	('z-score', 'ORA')	('z-score', 'ssGSEA')	('z-score', 'kPCA')	('z-score', 'ssClustPA')	('z-score', 'GSEA')	('ORA', 'ssGSEA')	('ORA', 'kPCA')	('ORA', 'ssClustPA')	('ORA', 'GSEA')	('ssGSEA', 'kPCA')	('ssGSEA', 'ssClustPA')	('ssGSEA', 'GSEA')	('kPCA', 'ssClustPA')	('kPCA', 'GSEA')	('ssClustPA', 'GSEA')
0	Recall	1	1	1	1	1	1	0.00223198	1	1	1	1	1	0.000709385	1	1	1	1	0.00739947	1	0.690429	1	3.65727e-05	1	1	0.000678623	1	0.0226564	0.00204549
0	Precision	1	1	1	1	1	1	1	1	1	1	1	1	1	1	1	1	1	1	1	1	1	1	1	1	1	1	1	1
0	AUC	1	1	1	1	1	1	1	1	1	1	1	1	1	1	1	1	1	1	1	1	1	1	1	1	1	1	1	1
0.2	Recall	1.26859e-35	1.69506e-18	6.08984e-06	2.28802e-25	1	1	7.39205e-13	0.000242289	2.30168e-50	0.134141	1.89077e-37	1.39674e-34	8.90471e-13	1.7079e-34	1	5.62468e-21	3.83105e-18	0.211082	1.4395e-41	0.0023924	5.10998e-05	1.09197e-29	7.81777e-28	9.54028e-25	9.12639e-05	1	2.82428e-15	1.16089e-12
0.2	Precision	0.626282	1	1	1	1	1	0.38158	0.150528	1	0.447351	1	1	1	1	1	1	1	0.0547769	1	1	1	1	1	1	0.106085	1	1	1
0.2	AUC	2.54756e-37	1.26325e-18	6.64025e-06	1.37213e-26	1	1	2.71539e-11	3.55822e-05	5.11747e-51	0.195179	3.51539e-40	5.22382e-37	7.45495e-15	5.97803e-34	0.816935	2.34669e-22	8.8885e-19	0.0643354	1.23558e-41	0.052997	3.02394e-05	1.18213e-25	4.64342e-30	1.81053e-26	2.72833e-06	1	1.60966e-14	2.5617e-11
0.4	Recall	1.51901e-36	4.56476e-29	0.0806378	4.32892e-32	0.983503	1	1	1	2.29549e-33	1	1.13279e-38	1.19214e-37	2.74523e-33	2.01052e-28	1	6.01348e-32	2.89482e-30	2.10951e-25	3.6455e-30	1	0.237032	0.000183493	8.99594e-35	3.35248e-33	1.5519e-28	1	0.00446716	0.795626
0.4	Precision	4.13531e-11	0.000141673	1	3.34219e-07	1	1	1	0.43291	1.14114e-06	1	1.03167e-10	6.6459e-09	2.04024e-07	0.0460035	1	6.16653e-05	0.0014045	0.0387945	0.00146339	1	1	1	1.62122e-07	1.42252e-05	0.00063247	1	0.532741	1
0.4	AUC	1.82893e-08	5.00087e-08	0.113912	6.05087e-11	0.493355	1	0.963489	1	3.61158e-12	1	1.72075e-15	2.07333e-11	5.03543e-05	3.06572e-12	1	2.8539e-14	2.37815e-10	0.000156718	1.98365e-14	1	0.968804	6.48612e-05	5.90022e-18	7.15144e-14	3.18393e-07	1	6.98326e-05	0.0673948
0.6	Recall	2.26905e-47	3.26815e-44	2.81546e-16	2.40779e-46	1	1	6.22965e-10	1	0.0126333	1	2.78066e-46	1.64634e-47	1.89204e-51	0.0985541	1	5.23125e-43	2.93778e-44	2.34362e-48	0.188858	1.47199e-17	5.12352e-18	1.14002e-27	5.30466e-45	2.30573e-46	2.21724e-50	1	7.72893e-07	3.90358e-06
0.6	Precision	4.58285e-07	1.78811e-05	0.0118974	2.09943e-05	1	1	0.00413087	1	2.95133e-20	1	2.86638e-07	1.03884e-05	1.42964e-18	1.44847e-17	1	1.4823e-05	0.000294326	2.70696e-16	1.93671e-17	0.0149328	0.00214335	1	1.77264e-05	0.000431198	4.02047e-16	1	0.0112403	0.00129667
0.6	AUC	0.288431	0.206005	2.42756e-23	1	1	1	1	1	4.21915e-29	1	1	1	0.0166924	1.45531e-25	1	0.83947	1	0.0372192	7.26688e-25	3.94553e-24	8.55568e-29	2.12559e-21	1	1	0.663208	1	1	0.556082
0.8	Recall	3.80851e-37	1.13341e-43	5.42285e-22	7.75106e-41	1	0.0824674	2.58204e-29	0.189137	1	1	2.49322e-38	3.25268e-48	3.09361e-57	0.00538635	1	1.13065e-44	5.64737e-54	8.77624e-60	0.297163	1.13044e-23	1.29917e-29	4.29127e-43	6.27643e-42	1.4848e-51	1.2413e-58	1	3.85393e-24	1.17245e-22
0.8	Precision	0.00177338	7.57804e-05	6.90163e-18	0.00111742	1	1	1.19846e-13	1	1.65254e-28	1	5.17604e-05	0.000837093	3.61158e-24	4.41978e-31	1	1.09645e-06	3.43736e-05	8.02145e-27	1.93049e-29	3.80253e-15	6.63371e-17	1	2.95257e-05	0.000527208	4.19376e-25	1	5.05415e-11	1.13543e-12
0.8	AUC	6.14776e-11	3.46697e-14	2.87116e-44	2.79822e-09	1	1	3.36277e-09	1	1.27326e-51	1	1.44357e-10	1.53094e-10	3.25481e-30	6.02733e-51	0.374403	1.81661e-13	5.13185e-14	1.63397e-31	2.52521e-51	5.39403e-39	6.73517e-45	2.01604e-25	4.89802e-09	6.88436e-09	2.93089e-28	1	9.62626e-06	4.17694e-10
1	Recall	7.81965e-31	7.11325e-31	8.71793e-06	4.03256e-32	1	0.129344	6.32124e-41	1	9.16372e-08	1	5.00096e-27	9.88954e-41	2.20146e-60	3.12722e-08	1	5.50511e-27	1.90846e-40	2.6049e-60	7.7431e-09	0.000255403	2.18843e-10	7.42814e-37	3.38525e-28	7.75814e-42	8.40848e-61	0.0896806	2.19455e-40	1.60045e-36
1	Precision	0.000190868	2.68957e-05	1.07963e-21	0.000121452	1	1	4.27334e-15	1	4.72799e-30	1	0.000927382	0.000128447	1.75945e-24	1.14464e-31	1	0.000144753	1.66881e-05	6.61727e-26	6.02246e-30	2.60727e-21	7.90445e-21	1	0.000475721	6.81345e-05	1.49089e-24	1	3.71497e-15	2.62966e-14
1	AUC	4.49663e-21	9.11131e-25	2.10561e-45	3.56898e-21	1	1	1.83632e-07	0.390436	2.89995e-54	1	5.90257e-16	7.10925e-23	1.58078e-34	9.30955e-54	0.786659	8.29851e-20	2.35805e-26	3.89571e-36	2.56427e-54	7.12245e-45	2.70173e-45	7.40289e-27	4.36344e-16	8.88339e-23	1.96447e-34	1	1.11332e-08	5.79564e-08

## Sheet: Effect_O25
		('SVD', 'GSVA')	('SVD', 'z-score')	('SVD', 'ORA')	('SVD', 'ssGSEA')	('SVD', 'kPCA')	('SVD', 'ssClustPA')	('SVD', 'GSEA')	('GSVA', 'z-score')	('GSVA', 'ORA')	('GSVA', 'ssGSEA')	('GSVA', 'kPCA')	('GSVA', 'ssClustPA')	('GSVA', 'GSEA')	('z-score', 'ORA')	('z-score', 'ssGSEA')	('z-score', 'kPCA')	('z-score', 'ssClustPA')	('z-score', 'GSEA')	('ORA', 'ssGSEA')	('ORA', 'kPCA')	('ORA', 'ssClustPA')	('ORA', 'GSEA')	('ssGSEA', 'kPCA')	('ssGSEA', 'ssClustPA')	('ssGSEA', 'GSEA')	('kPCA', 'ssClustPA')	('kPCA', 'GSEA')	('ssClustPA', 'GSEA')
0	Recall	1	1	0.907091	1	1	1	0.177039	1	1	1	1	1	0.0306219	1	1	1	1	0.0385608	1	0.887882	1	0.000300627	1	1	0.00410107	1	0.225123	0.100218
0	Precision	1	1	1	0.621656	1	1	1	1	1	1	1	1	1	1	1	1	1	1	1	1	1	1	1	1	1	1	1	1
0	AUC	1	1	1	1	1	1	1	1	1	1	1	1	1	1	1	1	1	1	1	1	1	1	0.591878	1	1	1	1	1
0.2	Recall	1.78681e-30	1.69145e-14	0.000116013	2.63893e-24	0.63101	1	2.89273e-14	1.50052e-05	2.81126e-45	0.581848	4.19158e-39	4.79605e-31	2.78878e-07	1.69891e-29	0.0934817	1.70545e-22	3.59789e-15	1	8.30591e-40	0.307011	0.000444832	3.37581e-29	2.43132e-33	7.14844e-25	0.0116862	1	2.02149e-22	8.21822e-15
0.2	Precision	1	1	0.508911	1	1	1	1	0.28587	0.635513	1	1	1	1	0.0178161	1	1	1	0.0630416	0.234393	0.14606	0.93121	1	1	1	1	1	0.851924	1
0.2	AUC	3.70078e-31	6.60662e-15	2.40797e-05	8.27513e-25	0.614147	1	3.66383e-13	2.16442e-05	1.90727e-46	0.536257	1.35138e-38	5.71941e-32	4.29345e-09	1.83695e-30	0.123696	4.21177e-22	1.31791e-15	1	6.28711e-41	0.17431	9.20279e-05	4.15761e-29	8.64138e-33	1.68107e-25	0.000876987	1	1.1497e-20	7.70303e-14
0.4	Recall	4.05883e-29	4.89438e-17	0.0225632	3.62728e-23	0.998791	1	0.390391	0.310088	6.79728e-36	0.837133	6.78702e-33	1.52174e-29	1.07044e-27	3.8681e-25	1	6.25524e-22	4.14433e-17	2.25647e-13	5.95926e-31	1	0.0183962	2.31997e-07	3.62857e-28	9.07669e-24	3.99443e-21	0.826282	0.000143234	0.423615
0.4	Precision	8.52036e-07	0.0274153	1	0.000337593	0.575896	1	0.0470891	0.377152	4.90995e-10	1	9.41113e-13	4.1907e-05	0.20985	0.000149287	1	1.18686e-06	0.268371	1	5.422e-07	1	1	0.000506832	3.65033e-09	0.00618829	1	0.0882514	2.27412e-06	0.512605
0.4	AUC	2.42254e-27	6.69204e-15	0.445173	2.17681e-23	1	1	0.164858	0.0119254	8.35232e-30	1	1.44425e-30	3.02066e-29	5.38019e-24	2.7422e-19	0.87004	1.56093e-18	3.7913e-16	6.27395e-10	1.29531e-26	1	0.987585	2.78522e-05	1.38995e-26	3.71945e-25	2.60605e-19	1	0.00055751	0.0556189
0.6	Recall	4.66752e-33	2.37621e-27	1	3.09943e-26	1	1	5.60046e-09	1	3.10492e-35	1	1.28757e-31	1.42245e-34	6.80966e-46	7.21966e-29	1	2.9488e-26	2.49979e-28	5.67613e-41	8.17844e-28	1	1	1.00759e-09	2.96666e-25	1.47357e-27	2.48488e-41	1	5.3078e-07	6.47029e-08
0.6	Precision	0.0395124	1	1.66023e-19	0.266379	0.000649625	1	7.94388e-07	1	4.40671e-35	1	9.2866e-12	0.247929	3.15708e-16	7.61717e-25	1	3.43863e-07	1	1.02488e-10	1.1343e-30	4.08366e-05	8.19142e-21	0.0162938	1.52608e-09	1	1.24535e-13	9.10457e-05	1	8.58404e-08
0.6	AUC	4.12426e-17	4.45694e-13	5.11455e-12	7.44062e-14	0.487786	1	1	1	1	1	1.53888e-11	5.34184e-22	2.85441e-19	1	1	8.68496e-08	1.899e-17	4.15047e-15	1	7.35728e-07	1.12398e-16	4.20277e-14	1.02522e-08	2.3887e-18	2.54601e-16	0.00657721	0.019306	1
0.8	Recall	2.98032e-34	1.2313e-36	1.04324e-11	3.05331e-35	1	1	8.55353e-28	1	4.11057e-51	1	7.13238e-33	5.89963e-39	3.27437e-53	9.18914e-51	0.754272	1.46322e-35	9.98539e-41	5.41132e-53	2.25448e-51	4.85496e-11	6.20493e-08	5.59839e-11	9.32279e-34	6.20919e-40	2.29476e-53	1	1.04339e-27	4.1612e-24
0.8	Precision	0.0044986	0.0243918	3.15396e-31	0.00928583	0.000715627	1	1.4629e-12	1	6.86001e-39	1	5.70619e-11	0.000723	9.1808e-21	9.9114e-39	1	4.07002e-10	0.00334689	7.56808e-20	8.45279e-39	1.3482e-14	6.81062e-26	0.00104732	1.03354e-10	0.00165768	1.33875e-20	0.0250282	0.00911746	8.07933e-10
0.8	AUC	3.06677e-06	0.0023197	1.60214e-07	5.16369e-06	0.00151667	1	1.28905e-05	1	1	1	1	1.8473e-08	2.13154e-16	1	1	1	4.737e-05	1.21319e-11	1	1	6.83017e-11	3.49819e-20	1	2.29778e-08	3.43699e-16	5.50558e-06	3.35524e-14	0.00176477
1	Recall	7.56381e-37	8.05469e-41	3.08009e-31	7.61291e-40	1	1	2.81317e-45	0.196762	2.00034e-54	1	8.33089e-29	1.32051e-41	8.91688e-55	5.98201e-54	0.5306	3.0606e-34	2.08117e-44	1.21446e-54	1.00203e-54	5.04045e-33	2.2244e-28	1.46015e-13	1.42008e-31	1.47778e-44	7.93171e-55	0.0222517	1.96291e-45	2.6306e-44
1	Precision	0.000429701	0.000154075	6.67039e-36	0.00010199	1	1	7.96149e-19	1	6.33572e-42	1	5.09801e-07	0.000986794	8.37593e-28	7.46844e-43	1	1.93475e-07	0.00038867	8.01995e-29	1.80912e-42	2.18336e-29	4.7176e-36	0.000385438	8.555e-08	0.000230473	2.65515e-28	1	2.56498e-13	6.13018e-19
1	AUC	1	1	0.0200585	1	0.270837	1	1.13132e-11	1	1	1	1	1	3.24657e-11	0.14512	1	0.796509	1	1.36306e-07	0.897795	1	0.000333404	8.3331e-20	1	1	1.7068e-10	0.0138087	2.51153e-16	1.63848e-09
